# Supplementary material for: GradWise: A Novel Application of a Rank-Based Weighted Hybrid Filter and Embedded Feature Selection Method for Glioma Grading with Clinical and Molecular Characteristics
Source: Cancers (Basel). 2023 Sep 19;15(18):4628. doi: 10.3390/cancers15184628 (PMC10526509; doi:10.3390/cancers15184628)
Supplement: Supplementary file 1 [file cancers-15-04628-s001.zip]

Archive with 1 entries (1 files):
- cancers-2519650-supplementary.pdf
